# Supplementary material for: Biophysical Studies and In Vitro Effects of Tumor Cell Lines of Cannabidiol and Its Cyclodextrin Inclusion Complexes
Source: Pharmaceutics. 2022 Mar 26;14(4):706. doi: 10.3390/pharmaceutics14040706 (PMC9027293; doi:10.3390/pharmaceutics14040706)
Supplement: Supplementary file 1 [file pharmaceutics-14-00706-s001.zip]

Archive with 1 entries (1 files):
- pharmaceutics-1604483-SI.pdf
